# Supplementary material for: New Dipyrroloquinones from a Plant-Derived Endophytic Fungus Talaromyces sp
Source: Molecules. 2023 Nov 29;28(23):7847. doi: 10.3390/molecules28237847 (PMC10708468; doi:10.3390/molecules28237847)
Supplement: Supplementary file 1 [file molecules-28-07847-s001.zip]

Archive with 1 entries (1 files):
- molecules-2703690-supplementary.pdf
